# Supplementary material for: Rapid and One-Pot Synthesis of Aryl Ynamides from Aryl Alkynyl Acids by Metal-Free C-N Cleavage of Tertiary Amines
Source: Molecules. 2025 Jul 13;30(14):2955. doi: 10.3390/molecules30142955 (PMC12300234; doi:10.3390/molecules30142955)
Supplement: Supplementary file 1 [file molecules-30-02955-s001.zip]

Archive with 1 entries (1 files):
- molecules-3734216-supplementary.pdf
